# Supplementary material for: Child Development Interventions Among Indigenous Peoples in Australia, Canada, New Zealand, and the United States: A Scoping Review
Source: Children (Basel). 2026 Feb 11;13(2):252. doi: 10.3390/children13020252 (PMC12939623; doi:10.3390/children13020252)
Supplement: Supplementary file 1 [file children-13-00252-s001.zip]

Archive with 1 entries (1 files):
- children-4114290-supplementary.pdf
